# Supplementary material for: Huntingtin: A Protein with a Peculiar Solvent Accessible Surface
Source: Int J Mol Sci. 2021 Mar 12;22(6):2878. doi: 10.3390/ijms22062878 (PMC8001614; doi:10.3390/ijms22062878)
Supplement: Supplementary file 1 [file ijms-22-02878-s001.zip]

Archive with 2 entries (2 files):
- Table S1.pdf
- Table_S2.pdf
